# Supplementary material for: Nonlinear Associations of Uric Acid and Mitochondrial DNA with Mortality in Critically Ill Patients
Source: J Clin Med. 2025 Jun 23;14(13):4455. doi: 10.3390/jcm14134455 (PMC12249844; doi:10.3390/jcm14134455)
Supplement: Supplementary file 1 [file jcm-14-04455-s001.zip]

Archive with 1 entries (1 files):
- jcm-3683446-supplementary.pdf
